# Supplementary material for: Identification of HLA-A2-Restricted Mutant Epitopes from Neoantigens of Esophageal Squamous Cell Carcinoma
Source: Vaccines (Basel). 2021 Oct 1;9(10):1118. doi: 10.3390/vaccines9101118 (PMC8541546; doi:10.3390/vaccines9101118)
Supplement: Supplementary file 1 [file vaccines-09-01118-s001.zip]

Archive with 1 entries (1 files):
- vaccines-1352736-supplementary.pdf
